# Supplementary material for: Alkane hydroxylase genes in psychrophile genomes and the potential for cold active catalysis
Source: BMC Genomics. 2014 Dec 16;15(1):1120. doi: 10.1186/1471-2164-15-1120 (PMC4320567; doi:10.1186/1471-2164-15-1120)
Supplement: Supplementary file 2 — Additional file 2: Table S1: Genbank accession and annotation for the protein records corresponding to the gene products evaluated in this study. (TXT 10 KB) [file 12864_2014_6905_MOESM2_ESM.txt]

Name	Strain	Cluster	Accession	Current Annotation
gi|183207914|gb|CP000863.1|_2170873:2172430_strand=-1	Acinetobacter baumannii ACICU	Pyr_redox_3 cluster 0	YP_001846283	flavoprotein
gi|183207914|gb|CP000863.1|_437420:438941_strand=-1	Acinetobacter baumannii ACICU	Pyr_redox_3 cluster 0	YP_001847910	flavoprotein
gi|183207914|gb|CP000863.1|_1244085:1245660_strand=1	Acinetobacter baumannii ACICU	Pyr_redox_3 cluster 0	YP_001845804	flavoprotein
gi|183207914|gb|CP000863.1|_1943930:1945523_strand=1	Acinetobacter baumannii ACICU	Pyr_redox_3 cluster 0	YP_001846480	flavoprotein
gi|169147133|emb|CU459141.1|_2042535:2044101_strand=-1	Acinetobacter baumannii AYE	Pyr_redox_3 cluster 0	YP_001713706	monooxygenase
gi|169147133|emb|CU459141.1|_1295416:1296991_strand=-1	Acinetobacter baumannii AYE	Pyr_redox_3 cluster 0	YP_001714418	flavin-binding monooxygenase
gi|169147133|emb|CU459141.1|_2647030:2648578_strand=1	Acinetobacter baumannii AYE	Pyr_redox_3 cluster 0	YP_001714425	flavin-binding monooxygenase
gi|169147133|emb|CU459141.1|_2650648:2652214_strand=1	Acinetobacter baumannii AYE	Pyr_redox_3 cluster 0	YP_001714428	flavin-binding monooxygenase
gi|169147133|emb|CU459141.1|_447137:448658_strand=1	Acinetobacter baumannii AYE	Pyr_redox_3 cluster 0	YP_001712414	flavin-binding family monooxygenase
gi|169147133|emb|CU459141.1|_2115266:2116823_strand=1	Acinetobacter baumannii AYE	Pyr_redox_3 cluster 0	YP_001712920	flavin-binding monooxygenase
gi|543175329|gb|CP001103.3|_1499604:1501098_strand=-1	Alteromonas macleodii Deep ecotype	Pyr_redox_3 cluster 0	WP_012519010	putative aromatic-ring hydroxylase
gi|407243520|gb|CP003844.1|_1518808:1520281_strand=-1	Alteromonas macleodii English Channel ecotype	Pyr_redox_3 cluster 0	YP_006799705	aromatic-ring hydroxylase
gi|332171715|gb|CP002526.1|_4602902:4604915_strand=1	Glaciecola agarilytica 4H37Ye5	Pyr_redox_3 cluster 0	WP_013754836	amine oxidase
gi|469482259|gb|CP003837.1|_245127:247065_strand=-1	Glaciecola psychrophila 170	Pyr_redox_3 cluster 0	YP_007546817	cyclohexanone monooxygenase
gi|469482259|gb|CP003837.1|_582307:583807_strand=-1	Glaciecola psychrophila 170	Pyr_redox_3 cluster 0	YP_007546459	flavin-containing monooxygenase FMO
gi|469482259|gb|CP003837.1|_1130351:1131860_strand=-1	Glaciecola psychrophila 170	Pyr_redox_3 cluster 0	YP_007545883	putative monooxygenase
gi|469482259|gb|CP003837.1|_3037887:3038976_strand=1	Glaciecola psychrophila 170	Pyr_redox_3 cluster 0	YP_007544622	flavin-binding family monooxygenase
gi|469482259|gb|CP003837.1|_3037495:3038002_strand=1	Glaciecola psychrophila 170	Pyr_redox_3 cluster 0	YP_007544621	hypothetical protein C427_3164
gi|308753268|gb|CP002224.1|_2444015:2444792_strand=1	Ketogulonicigenium vulgare Y25	Pyr_redox_3 cluster 0	YP_003964900	4-hydroxyacetophenone monooxygenase
gi|120322793|gb|CP000514.1|_86475:88107_strand=-1	Marinobacter aquaeolei VT8	Pyr_redox_3 cluster 0	YP_961075	cyclohexanone monooxygenase
gi|120322793|gb|CP000514.1|_2780149:2781640_strand=-1	Marinobacter aquaeolei VT8	Pyr_redox_3 cluster 0	YP_958641	alpha/beta hydrolase domain-containing protein
gi|120322793|gb|CP000514.1|_75611:77171_strand=-1	Marinobacter aquaeolei VT8	Pyr_redox_3 cluster 0	YP_961086	cyclohexanone monooxygenase
gi|92392509|gb|CP000323.1|_241282:242980_strand=-1	Psychrobacter cryohalolentis K5	Pyr_redox_3 cluster 0	YP_581551	flavin-containing monooxygenase FMO
gi|91713371|gb|CP000302.1|_396026:397187_strand=-1	Shewanella denitrificans OS217	Pyr_redox_3 cluster 0	YP_564464	FAD-dependent pyridine nucleotide-disulphide oxidoreductase
gi|183207914|gb|CP000863.1|_3846853:3848035_strand=-1	Acinetobacter baumannii ACICU	Bac_luciferase cluster 0	YP_001844708	alkanesulfonate monooxygenase
gi|183207914|gb|CP000863.1|_3716026:3717169_strand=1	Acinetobacter baumannii ACICU	Bac_luciferase cluster 0	YP_001848158	coenzyme F420-dependent N5,N10-methylene tetrahydromethanopterin reductase
gi|169147133|emb|CU459141.1|_3738604:3739744_strand=-1	Acinetobacter baumannii AYE	Bac_luciferase cluster 0	YP_001712170	sulfonate monooxygenase (MsuD)
gi|169147133|emb|CU459141.1|_3880897:3882079_strand=1	Acinetobacter baumannii AYE	Bac_luciferase cluster 0	YP_001715556	alkanesulfonate monooxygenase
gi|476507773|gb|CP003740.1|_3129437:3130646_strand=-1	Octadecabacter antarcticus 307	Bac_luciferase cluster 0	YP_007703992	alkanesulfonate monooxygenase SsuD
gi|476512267|gb|CP003742.1|_3607813:3609130_strand=-1	Octadecabacter arcticus 238	Bac_luciferase cluster 0	YP_007699120	alkanesulfonate monooxygenase SsuD
gi|319923767|gb|CP002467.1|_1939931:1941029_strand=1	Terriglobus saanensis SP1PR4	Bac_luciferase cluster 0	YP_004182409	Alkanesulfonate monooxygenase
gi|183207914|gb|CP000863.1|_1777679:1778933_strand=1	Acinetobacter baumannii ACICU	FA_desaturase cluster 0	YP_001846325	terminal alkane-1-monooxygenase
gi|169147133|emb|CU459141.1|_1865188:1866442_strand=-1	Acinetobacter baumannii AYE	FA_desaturase cluster 0	YP_001713880	terminal alkane-1-monooxygenase [Acinetobacter baumannii AYE
gi|304420054|gb|CP002157.1|_1592472:1593546_strand=1	Flavobacteriales bacterium HTCC2170	FA_desaturase cluster 0	WP_013305856	fatty acid desaturase
gi|120322793|gb|CP000514.1|_3626818:3628072_strand=-1	Marinobacter aquaeolei VT8	FA_desaturase cluster 0	YP_957898	alkane 1-monooxygenase
gi|120322793|gb|CP000514.1|_3824363:3825698_strand=-1	Marinobacter aquaeolei VT8	FA_desaturase cluster 0	YP_957728	alkane 1-monooxygenase
gi|120322793|gb|CP000514.1|_3184737:3186135_strand=1	Marinobacter aquaeolei VT8	FA_desaturase cluster 0	YP_960105	alkane 1-monooxygenase
gi|476507773|gb|CP003740.1|_172541:173732_strand=-1	Octadecabacter antarcticus 307	FA_desaturase cluster 0	YP_007706693	alkane 1-monooxygenase AlkB
gi|476507773|gb|CP003740.1|_3296198:3296882_strand=-1	Octadecabacter antarcticus 307	FA_desaturase cluster 0	NA	probable pseudo-gene
gi|476512267|gb|CP003742.1|_2901321:2902362_strand=1	Octadecabacter arcticus 238	FA_desaturase cluster 0	YP_007700218	putative alkane1-monooxygenase
gi|476512267|gb|CP003742.1|_4401416:4402325_strand=1	Octadecabacter arcticus 238	FA_desaturase cluster 0	NA	probable pseudo-gene
gi|145554299|gb|CP000661.1|_72633:73944_strand=1	Rhodobacter sphaeroides ATCC 17025	FA_desaturase cluster 0	YP_001166282	alkane 1-monooxygenase
gi|183207914|gb|CP000863.1|_3209134:3210139_strand=1	Acinetobacter baumannii ACICU	FA_desaturase cluster 1	YP_001847679	Fatty acid desaturase
gi|169147133|emb|CU459141.1|_3203532:3204537_strand=-1	Acinetobacter baumannii AYE	FA_desaturase cluster 1	YP_001712678	fatty acid desaturase
gi|469482259|gb|CP003837.1|_4243924:4244827_strand=1	Glaciecola psychrophila 170	FA_desaturase cluster 1	YP_007545843	hypothetical protein C427_4393
gi|120322793|gb|CP000514.1|_1848662:1849751_strand=-1	Marinobacter aquaeolei VT8	FA_desaturase cluster 1	YP_959481	fatty acid desaturase
gi|476507773|gb|CP003740.1|_2662076:2662970_strand=-1	Octadecabacter antarcticus 307	FA_desaturase cluster 1	YP_007704421	hypothetical protein OAN307_c21550
gi|476507773|gb|CP003740.1|_1428585:1429542_strand=1	Octadecabacter antarcticus 307	FA_desaturase cluster 1	YP_007703739	putative fatty acid desaturase
gi|476512267|gb|CP003742.1|_1040588:1041563_strand=1	Octadecabacter arcticus 238	FA_desaturase cluster 1	YP_007698645	putative fatty acid desaturase
gi|332171715|gb|CP002526.1|_2165661:2166840_strand=-1	Glaciecola agarilytica 4H37Ye5	p450 cluster 0	WP_013753965	cytochrome P450
gi|332171715|gb|CP002526.1|_399633:400962_strand=1	Glaciecola agarilytica 4H37Ye5	p450 cluster 0	WP_013752664	cytochrome P450
gi|332171715|gb|CP002526.1|_404501:405800_strand=1	Glaciecola agarilytica 4H37Ye5	p450 cluster 0	WP_013752669	cytochrome P450
gi|469482259|gb|CP003837.1|_2511214:2512561_strand=-1	Glaciecola psychrophila 170	p450 cluster 0	YP_007544504	cytochrome P450
gi|120322793|gb|CP000514.1|_2113086:2114310_strand=1	Marinobacter aquaeolei VT8	p450 cluster 0	YP_959163	cytochrome P450
gi|120322793|gb|CP000514.1|_685075:686542_strand=1	Marinobacter aquaeolei VT8	p450 cluster 0	YP_957888	cytochrome P450
gi|476507773|gb|CP003740.1|_3290031:3291303_strand=1	Octadecabacter antarcticus 307	p450 cluster 0	YP_007705477	cytochrome P450
gi|476512267|gb|CP003742.1|_3851743:3853261_strand=-1	Octadecabacter arcticus 238	p450 cluster 0	YP_007698914	cytochrome P450
gi|109698613|gb|CP000388.1|_2380467:2381715_strand=-1	Pseudoalteromonas atlantica T6c	p450 cluster 0	YP_661876	cytochrome P450
gi|145554299|gb|CP000661.1|_2880849:2882325_strand=-1	Rhodobacter sphaeroides ATCC 17025	p450 cluster 0	YP_001166553	cytochrome P450
gi|319923767|gb|CP002467.1|_4914162:4915404_strand=1	Terroglobus saanensis SP1PR4	p450 cluster 0	YP_004184853	cytochrome P450
gi|319923767|gb|CP002467.1|_4915407:4916631_strand=1	Terroglobus saanensis SP1PR4	p450 cluster 0	YP_004184854	cytochrome P450
gi|308753268|gb|CP002224.1|_1192042:1193560_strand=-1	Ketogulonicigenium vulgare Y25	p450 cluster 1	YP_003964072	cytochrome P450
gi|476507773|gb|CP003740.1|_1515343:1516687_strand=-1	Octadecabacter antarcticus 307	p450 cluster 1	YP_007705484	putative cytochrome P450
gi|476512267|gb|CP003742.1|_1341371:1342445_strand=1	Octadecabacter arcticus 238	p450 cluster 1	YP_007698909	putative cytochrome P450
gi|47419844|emb|CR354532.1|_1863899:1865354_strand=1	Photobacter profundum SS9	p450 cluster 1	YP_133374	hypothetical protein PBPRB1714
gi|408466736|gb|CP003879.1|_2334341:2335700_strand=1	Psychroflexus torquis	p450 cluster 1	WP_015024539	cytochrome P450
gi|390410848|gb|CP003379.1|_2977823:2979335_strand=-1	Terriglobus roseus DSM18391	p450 cluster 1	YP_006421535	cytochrome P450
gi|319923767|gb|CP002467.1|_840062:841469_strand=1	Terroglobus saanensis SP1PR4	p450 cluster 1	YP_004181526	cytochrome P450
