# Supplementary material for: Alkane hydroxylase genes in psychrophile genomes and the potential for cold active catalysis
Source: BMC Genomics. 2014 Dec 16;15(1):1120. doi: 10.1186/1471-2164-15-1120 (PMC4320567; doi:10.1186/1471-2164-15-1120)
Supplement: Supplementary file 3 — Additional file 3: pdb_files. PDB files of the predicted structures for the four proteins in Figure 4. (ZIP 235 KB) [file 12864_2014_6905_MOESM3_ESM.zip]

Archive with 1 entries (1 files):
- 1812881489137398_add2.tgz
